# Supplementary material for: Bayesian estimation of cell type–specific gene expression with prior derived from single-cell data
Source: Genome Res. 2021 Oct;31(10):1807–18. doi: 10.1101/gr.268722.120 (PMC8494232; doi:10.1101/gr.268722.120)
Supplement: Supplemental Material [file supp_gr.268722.120_Supplemental_Code.tar]

Archive with 20 entries (17 files):
- MIND/DESCRIPTION
- MIND/MIND-manual.pdf
- MIND/MIND.md
- MIND/NAMESPACE
- MIND/R
- MIND/R/bmind_de.r
- MIND/R/bmind_func.r
- MIND/R/deconv_em_func.r
- MIND/README.md
- MIND/data
- MIND/data/Signature_matrix_Darmanis.csv
- MIND/data/example.rda
- MIND/data/signature_brain_darmanis.rda
- MIND/man
- MIND/man/bMIND.Rd
- MIND/man/bMIND2.Rd
- MIND/man/est_frac.Rd
- MIND/man/example.Rd
- MIND/man/get_prior.Rd
- MIND/man/mind.Rd
