# Supplementary material for: Bayesian estimation of cell type–specific gene expression with prior derived from single-cell data
Source: Genome Res. 2021 Oct;31(10):1807–18. doi: 10.1101/gr.268722.120 (PMC8494232; doi:10.1101/gr.268722.120)
Supplement: Supplemental Material [file supp_gr.268722.120_Supplemental_Code.tar › MIND/DESCRIPTION]

Package: MIND
Type: Package
Title: Using Tissue Expression to Estimate Sample-/Subject- And
        Cell-Type-Specific Gene Expression via Deconvolution
Version: 0.3.2
Author: Jiebiao Wang
Maintainer: Jiebiao Wang <randel.wang@gmail.com>
Description: Methods to glean more insights from bulk gene expression: MIND and bMIND. MIND borrows information across multiple measurements of the same tissue per subject, such as multiple regions of the brain, using an empirical Bayes approach to estimate subject- and cell-type-specific (CTS) gene expression via deconvolution. The bMIND algorithm provides Bayesian estimates of sample-level CTS expression for each bulk sample.
biocViews:
Depends: R (>= 3.5.0)
Imports: nnls, doParallel, foreach, MCMCglmm, Matrix, edgeR,
        matrixcalc, BisqueRNA, parallel, Biobase, methods
License: GPL
Encoding: UTF-8
LazyData: true
RoxygenNote: 7.1.1
URL: https://github.com/randel/MIND
BugReports: https://github.com/randel/MIND/issues
NeedsCompilation: no
Packaged: 2021-01-16 05:04:51 UTC; jbwang
