# Supplementary material for: Bayesian estimation of cell type–specific gene expression with prior derived from single-cell data
Source: Genome Res. 2021 Oct;31(10):1807–18. doi: 10.1101/gr.268722.120 (PMC8494232; doi:10.1101/gr.268722.120)
Supplement: Supplemental Material [file supp_gr.268722.120_Supplemental_Code.tar › MIND/data/Signature_matrix_Darmanis.csv]

	Astrocyte	Endothelial	Microglia	Excitatory	Inhibitory	Oligo
SLC17A7	0.040390561	0.966799	0	398.5268675	1.6422688	1.1941426
CHN1	322.6138957	34.3061067	0	2691.370878	243.5661088	28.22547229
NPTX1	3.030315719	8.01200925	0	582.5649676	11.16628764	0.163064743
RYR2	0.893341825	2.2544176	0	306.1921921	70.52163984	7.179029486
MKL2	14.43231849	67.99955265	8.433412714	198.6433413	18.74438598	0.999169229
ENC1	2.421822614	11.128192	65.24214214	784.807245	232.3844104	2.665108714
SYN2	9.581307053	0.9442241	1.944208929	475.630076	114.1848334	0.10492
SV2B	0.122877333	0.2881153	0	313.1245717	9.741714086	2.1712272
NEUROD6	0.198033965	3.54639665	0	914.2472112	0.909953057	0.296405314
GAP43	31.82145218	39.0183986	0.946621	1267.77647	342.804418	42.77676877
PRKCB	1.509984263	45.4853542	80.73816679	337.9377482	108.32193	18.06566994
HTR2A	0.350995614	12.11373645	0	389.0680709	22.80878145	1.398970057
SH3GL2	20.30044284	1.2363922	0.431229143	433.4946623	80.8142619	0
RALYL	20.80976605	0	0	629.8009182	81.00939794	5.321277086
OLFM1	105.7596311	25.01514035	1.129894571	880.7216677	300.3323385	19.47694517
STMN1	142.5084029	558.5739116	64.82739686	3705.906306	1589.2999	2143.456212
UCHL1	72.1182904	76.9727501	1.981395214	2866.959329	1422.231757	134.6526741
PCLO	8.207617842	11.1779662	0.176332214	381.1323324	158.0120016	20.19517449
NELL2	0.966600509	0.2714833	0	400.4319741	181.7809525	30.38905791
PHYHIP	0.295057351	0	0	227.8589502	48.52091026	0
LDB2	6.356976982	6.38131515	0	296.7273687	55.79995193	21.46286166
SCN3B	5.56917393	8.398147	0	340.0204738	111.8534476	5.117076771
ARPP21	11.81466598	9.91422325	0	279.4673354	70.45118353	14.27255266
PDE1A	0.202338193	53.7224701	0	201.3594274	19.4909537	144.7826874
PPP2R2C	32.78753721	1.25735905	0	60.35053752	20.74200594	1.646648971
LMO4	28.843397	24.95209485	2.550785143	209.8293954	29.32696416	19.8510628
CNKSR2	56.51474019	3.3611167	0	292.4193197	137.0092376	4.5728482
KHDRBS3	3.797515895	79.35018675	40.67520307	351.6297865	55.7500811	19.51354063
CACNA2D1	4.414064298	0.1275147	0	134.793407	17.38513534	10.03529811
SLIT1	12.22604449	0.20430505	0	124.5630746	54.84733159	1.221224486
MICAL2	0.187101105	0.600879	0	107.394636	20.98121064	0.928244171
CELF2	184.1113525	51.9840336	280.6820969	448.6601712	190.2761935	5.708772514
SATB2	12.19368535	13.1955826	0	101.9682389	0.618653895	47.93249331
TSHZ2	0.125690123	0.3109428	0	114.2741167	6.322688152	0.378591086
ANO3	0.053890158	28.6209907	0.159658857	276.1077968	0.857780876	0.908685143
LRMP	0.381759018	0.46046285	603.8278614	422.0949537	2.115446924	0.284366971
OLFM3	2.083731228	0	1.012237286	596.1941915	246.3093461	10.32383697
R3HDM1	35.25690933	22.6774675	65.82344743	676.9839286	206.2377737	27.93732497
SYT7	0.050132509	0	0	57.9971893	13.18428887	0.276964229
GABRA5	0.154628053	0.25205685	0	297.158662	33.46033807	0.998723486
PPP3CA	372.7862406	174.8464953	411.4653535	1842.469377	662.5625028	554.5724722
PAK1	6.242775333	71.0054402	78.14672579	312.2504713	144.2134285	26.71304603
CREG2	1.256058789	1.3970507	0	233.7618222	71.14248952	56.07691826
VSNL1	51.74774239	36.66152365	0.859030357	2549.077264	1453.297763	111.1942211
RGS4	1.445972965	208.1302301	0.167705	935.1743581	236.1623008	6.868057571
SYN1	8.339684614	6.0132605	13.15831714	227.974753	91.17056482	12.73231634
CAMK2A	6.795507561	3.51758735	0.205022143	319.6893601	139.4251998	2.825659457
CELF5	1.107427298	0.3760184	0	61.117056	22.61074632	7.345456686
BSN	1.778707105	2.08192495	0.0405875	73.18805335	35.75851744	1.964474914
SYT4	16.41642456	16.3363337	0	615.6359877	332.6207614	15.00213054
GAD1	24.9763927	12.59412525	0	74.10069752	1047.461431	61.10298451
ARL4C	48.63110112	21.9723515	12.52413021	181.2006167	589.9980296	41.75220051
MEG3	26.36278453	36.8503693	0.041761214	717.2105656	1019.422077	65.84125631
NRIP3	2.733665912	181.5390605	149.3350148	97.20078904	877.5762359	14.84339197
SCG2	160.7531767	110.3544131	0	1157.934352	3267.893007	101.9984338
SYNPR	27.75263521	53.6881287	0	704.9200027	1623.523937	30.43750729
GABRB2	16.21292781	17.6050468	0.236545286	371.9374834	527.1360472	7.916648143
MYT1L	7.311801404	12.7839281	0	347.1322886	359.5119288	16.09114546
ATP1B1	110.049813	470.2192409	384.2168167	1484.581785	3005.396035	1345.348424
ROBO2	3.602038	5.7838592	0.113907857	31.2288597	119.5061591	0.627769857
FXYD6	22.30472521	123.5436557	0	717.3739024	923.5106004	105.0221453
DLX6-AS1	0.115031544	2.45449875	0	0.847438043	107.4997619	0.242410914
NRXN3	5.377247018	7.2812929	0	123.7614902	249.7320025	56.28788603
GAD2	5.543267263	15.13373825	0	10.89087161	157.3854493	1.797687171
IGF1	3.496334614	11.1917299	20.87139979	8.28692987	237.7620121	82.61265254
GRIK2	29.68421839	18.4332254	0	223.6983466	550.9349389	13.03712386
AP1S2	50.01303398	53.89282585	42.97362821	70.62284026	672.0680565	35.45771989
FGF12	4.183760649	130.5982405	0.134258429	867.913101	1602.577216	58.99295069
GABRA1	16.88103788	59.9476815	0.239727929	879.8616258	1212.502921	51.16031083
CNTNAP2	9.139915877	54.2787523	0	184.2617143	582.6184608	102.0160327
SCG5	33.40131481	51.40723445	29.61841771	1619.651784	2053.85803	633.3725038
SRRM4	5.410685351	1.83502715	0	92.86135657	122.001948	3.661088971
PNMA2	78.32458	76.75838145	0	790.9328796	798.4601785	33.1617622
NAP1L3	102.18313	33.1478252	0	997.2054052	1788.343193	299.7024095
ERBB4	185.1361361	9.0028642	0.354812643	42.6352313	604.8984581	90.20100263
ZNF385D	7.198038561	3.25818195	0	8.962880783	133.5686034	1.929948229
CALB2	16.78051835	101.1917867	1.546759	21.822066	1081.705666	30.67395574
RBFOX2	72.77090607	64.1853354	0.148377786	321.159454	347.6270553	18.09655517
DCX	0.775276789	2.86835185	0.364541286	40.27811261	158.6635414	4.878289571
SLC22A17	50.54840189	9.86408775	0.7696735	244.7194142	266.7207742	59.58613691
RGS12	9.810929105	4.1318719	69.97441014	11.02113	111.3966501	0.3973908
ATP1A3	0.643406316	5.18506145	0	23.46196057	35.16654102	0.918940629
PLCB1	98.55734591	19.0460492	0	103.2464871	257.113913	7.719380371
KCNC2	4.765542702	1.9121229	0.103412786	77.65161643	195.8568182	1.668488943
GPI	262.0952258	71.92712135	230.5733373	473.4084701	608.942875	66.3095902
CCK	71.30621519	70.01214755	0	756.7269019	1890.06607	65.27819583
CNR1	5.090306719	48.84877235	0.076530214	158.661796	703.7145053	10.3826588
ELAVL2	14.14943486	9.4747855	0	145.7336594	292.8925572	10.44199554
FGF14	17.95282986	47.5454436	0	307.9760735	834.4715824	20.10921711
DLX1	5.126544649	21.8474601	0	8.506028304	148.9191511	9.2290338
SULT4A1	0.514647825	18.78385155	0	454.0865534	303.2277822	1.044587457
ATPIF1	209.1313211	195.1427196	78.16621836	906.7973469	966.9397219	164.6989274
FAM65B	20.48795493	7.5131474	0	80.13163278	136.1457318	0.829022086
MAGI1	33.73180365	7.47709345	0.298071857	95.56735317	178.7740345	16.51779257
CIT	3.438801211	12.92475485	0	140.0966413	181.5611667	17.71033771
RAB3C	1.744082579	4.27963245	0	40.54442543	61.9941477	1.189928114
RAB3A	7.90811493	0.21856345	2.049646786	125.3790872	130.8110673	2.493380229
PTPRN2	31.90147877	3.9414356	11.66364379	59.02709252	125.3933839	4.498294943
INA	12.32617754	30.7637447	0	225.7989597	380.286821	28.00496966
PLEKHA5	20.03388356	22.4538565	6.752827571	106.8340673	137.050286	14.61099766
SLC1A2	9973.833157	156.6200536	10.38992964	480.4625158	154.4410949	47.64864766
GPR98	954.403453	0.1523024	0.1657815	39.45887013	7.582476143	1.307357
GJA1	4937.400538	190.7816675	0.267046929	104.8796074	56.14675964	13.0327384
SLC1A3	6654.553884	252.929242	1945.69066	258.5061039	61.91240917	265.8741663
ATP1A2	3915.006036	1347.383678	3.247693643	91.479986	65.55278955	22.10397577
FGFR3	432.8337597	2.5747535	0	8.927442217	10.6569525	0.394395086
SLCO1C1	1835.832525	98.52132275	120.1889839	18.00482091	23.1988285	0.793318286
AGT	2634.840476	294.9040603	8.553575571	119.8704933	34.33822481	29.91719406
SLC4A4	687.2746214	25.3498864	0	30.898576	35.72864747	37.88729091
SPARCL1	16638.25712	3491.88172	163.7546668	2965.564585	1921.659455	139.7539114
ATP1B2	5397.51277	356.7198441	150.9113714	561.0021361	719.1165231	58.72006977
LRRC16A	1395.498873	57.22442335	0	229.2198251	156.2996031	2.752766943
GPR37L1	672.5633694	5.05459575	9.993705214	19.61756378	15.21480911	25.1979692
F3	4763.120322	1881.508872	1.209342143	96.29258422	53.19925695	11.95715809
BMPR1B	2137.754879	3.8250216	0.208660571	84.30488187	27.76379761	44.28874566
ACSBG1	274.6220096	0	0	2.99112	0.46736481	1.112993571
SLC25A18	909.8118877	0	0	29.25546091	23.05792439	4.928751943
DIO2	991.097386	0.0755045	0.741299071	35.24113126	40.0040075	30.02404709
STON2	1239.161786	0.3883598	0.419913214	18.42247126	20.65196119	1.717770257
EZR	2309.506813	518.9416427	478.9695982	64.97244426	45.30821101	29.62363537
CPE	6338.228414	1025.963789	30.12608857	1259.388675	890.5732641	93.65439914
SDC4	813.8314448	28.31501765	0.252021714	5.152212391	4.24581161	0.250172457
NHSL1	826.1507364	97.82144635	308.89499	15.71935748	11.93845214	1.285752
PPAP2B	1197.728819	121.6518811	243.305764	53.45900591	18.2106591	70.53035914
EDNRB	1401.739036	5.24559175	19.88967964	19.62366091	64.33330724	13.10469877
GLUD1	2399.536347	158.5091124	162.2918118	156.4906164	127.694247	262.6441785
SFXN5	149.4100255	3.9029907	0	4.068346783	4.252823419	0.379192286
MLC1	181.0488871	0.1665792	0	1.17628087	1.289765857	0
RANBP3L	1296.713321	520.447889	0	64.56177587	39.3495258	0.663723371
ATP13A4	770.717116	0	0	33.65928965	26.52278564	2.880472971
RYR3	596.138791	3.28871505	5.630280714	37.47923957	116.6914161	0.311259629
MGST1	416.6044616	23.11369585	0	2.760867435	2.033035762	0.760769914
CLDN10	1717.758834	2.93108045	12.85892157	68.66224748	83.43444399	0.468732314
NTRK2	916.8444313	67.61047615	0.092447786	124.6684798	155.0211594	36.7129374
SLC7A11	760.5374583	388.4878889	0.141486643	35.41798935	4.2849572	4.757340229
SLC15A2	761.8146416	2.8460709	34.43657843	26.98962	13.3862126	1.400758657
MYO10	422.6511975	55.1451674	60.50277836	8.459873652	12.4725626	56.27504389
TTYH1	121.4671341	3.2378536	1.3042095	6.936921739	2.727028067	14.5313496
PREX2	273.9147345	52.03320255	0	1.288516087	16.87102152	19.7269824
TPD52L1	344.5084325	6.23578635	0	23.2801167	21.39817658	0.962935314
ID4	1115.724532	69.18407495	0.669220714	34.52552409	47.431285	21.00100526
COL5A3	57.02129209	0.0861239	0	3.407542609	0.612077152	2.581847086
PSD2	920.973292	1.0954926	0	65.10925065	30.05531902	15.70825234
NCAN	572.6104231	2.99753165	0.300059071	98.01035678	41.96544949	0
SLC39A12	961.182094	0.08924565	61.20976571	10.8655963	10.26464714	0.139654714
CST3	681.1006061	138.5118996	43.91874093	50.98153426	33.17693648	2.082303714
GLUL	3939.461806	837.6003199	444.2584709	185.1840783	122.9574916	2553.188697
GJB6	1823.100343	12.6992785	0.880391214	105.7778668	56.3988867	0.076967514
PRODH	136.5743307	0.0815995	0	16.40413648	2.111506971	0.229267371
GPR56	272.8179628	6.28980795	64.19483264	22.0767677	21.96494825	1.069577314
PLP1	277.3540209	3028.666932	414.7967349	435.0844985	205.8788728	34538.89381
ERMN	64.88903465	282.6976539	26.97765586	36.93552157	14.11483966	4707.490377
CNP	222.1122279	240.1478301	249.3677938	139.6644145	171.0672338	5783.148236
TF	18.59415	276.5398228	0	72.63835009	11.8279423	2422.924243
SCD	568.6290282	258.8276967	120.4650779	108.7327662	104.3832587	4113.282449
CLDND1	339.5258372	932.2108215	385.0392301	331.8625784	158.6242009	7894.236169
TMEM144	123.2602495	195.2493034	287.5460138	64.90586287	35.1289245	3654.186461
FAM107B	2.582715088	49.5675192	46.46192093	3.48036987	6.06911419	951.6668087
UGT8	1.054975965	56.5406035	0	30.837109	4.91121341	1149.260388
PIP4K2A	485.4896963	441.7059495	540.0805231	191.6776061	239.5596453	11796.99919
CLDN11	0.60116893	103.6359166	6.897206143	39.33148239	21.28755936	1914.00449
ENPP2	2.296356088	315.5708012	1.064497857	40.31929439	55.9603215	1868.635573
ANLN	1.70990393	57.39860995	0	3.974793	17.83506191	864.8313835
SLAIN1	82.80049095	165.4433788	110.7176275	54.26879996	79.92661283	2343.936565
ST18	3.925693	30.92265045	1.185434714	4.846373174	2.413483219	197.2698038
OPALIN	6.622649807	327.8832057	0.590049357	42.5253077	19.26493289	3253.083954
SLC12A2	78.46802477	566.1841021	0.718442643	90.17094804	101.8778234	1353.062144
RNASE1	0	1706.538356	282.2370162	66.87916504	19.0814203	4031.771587
BCAS1	5.608179737	38.8285609	2.917506	17.23774326	42.17455412	360.6461088
MOBP	9.363187246	51.92186825	0	1.993204391	14.00852091	443.9538548
GPR37	55.20945725	344.8598733	0	34.36280552	42.45037339	935.3819833
CNDP1	13.88065602	74.11985935	0	9.347218696	10.74967537	1356.5616
MBP	25.21669065	300.7449597	122.0311629	59.16685296	96.68840309	1769.49857
SOX2-OT	87.59117739	81.70989865	7.2768285	53.90257791	94.9934055	933.266881
KLK6	0.050657719	37.0532831	1.061680071	0.67899787	1.353208867	1341.45177
CRYAB	1237.344537	1032.982246	25.8571475	469.1150683	285.6540461	5039.832999
QDPR	61.62298042	86.18036365	177.3282334	353.831476	182.6701048	3403.838581
CD9	68.23421135	607.0192983	307.4357838	20.15190248	20.87583491	1547.311227
COL4A5	34.21686444	27.16761375	0	2.518712652	4.9613254	247.7876416
DOCK5	37.28812981	71.8987769	0	1.728087087	1.513629029	421.1753536
CARNS1	0.753989123	44.7029332	0	2.576501304	0.962181467	225.0531962
TTLL7	2.024135877	56.52287455	0	106.0069029	108.8084632	643.7097827
MAG	0	1.27103015	0	0.604982435	0	853.4196408
LAMP2	787.961874	342.3622919	523.0919332	160.1518445	224.5236663	3297.352454
ABCA8	1.643595807	18.9434493	0.071848143	1.122675783	1.719603448	177.7603932
GLTP	116.7865466	326.2036934	165.1920004	59.242765	93.23262965	1590.1903
ADAMTS4	0.872035474	787.6698275	68.90180421	2.856337826	1.473001933	157.5032081
HHIP	5.478727211	4.93881635	0	1.553170957	9.091840924	164.5568109
SLC24A2	20.55256921	58.30557605	11.94658729	320.1645998	198.2651752	1544.65499
PLLP	0.21123486	210.3782217	1.604128643	4.434463957	100.7925389	1051.886473
GPM6B	1540.813585	233.0912813	445.8155397	626.4118703	308.8559964	3197.326026
SLCO1A2	0.674662772	194.1996607	0	8.663611826	0.585412038	406.2200548
LPAR1	25.33450454	27.7557323	1.147471571	2.839576217	0.747385257	713.9544569
CLMN	14.56440763	31.1048809	0	11.76017809	8.328465819	200.8742282
SLC44A1	7.874128	20.91163185	0.196953286	12.78417548	13.53761536	274.8402079
HSPA2	86.78765709	131.1141365	56.65120693	9.682859391	10.5018079	793.5319226
RASSF2	40.35066328	143.9195005	247.9181816	19.2241227	32.82351104	748.0571662
TRIM59	0	59.23974875	0.231435643	0.284318652	1.870852448	701.2693527
PLEKHH1	40.15177118	68.93948355	0	55.64103187	17.95656114	295.8388143
ERBB3	15.80013318	5.1932941	9.310071429	5.925942304	20.3074152	281.7820331
VCAN	15.77014826	33.4888278	0.484162786	0.302084391	52.2823846	10.63423857
PTPRZ1	1101.946804	0.9563587	485.5495059	56.02707765	197.2780716	32.21625714
PDGFRA	0.015649105	50.81969435	0.114347857	0.091793826	39.93576989	17.83797811
SEMA5A	4.76544686	109.9358383	0	77.30199839	81.5431392	39.55077251
XYLT1	12.91875723	0.4256751	0.303389571	17.09881522	12.37297508	7.484949171
LHFPL3	0	0	2.621887429	12.3421173	52.70426473	206.9921247
PCDH15	0	0.15243365	2.242672357	14.77647135	37.15183412	11.95656606
LRRK2	27.89233925	45.1426033	1.313255071	75.78401787	17.4294999	4.073800571
B3GNT7	0.109445667	49.86724915	0	2.150452652	105.3530078	82.8071382
PDZD2	2.663675018	54.5255699	3.157324643	7.901391174	32.31164293	18.97160426
SOX6	22.10995642	0.62933015	0	4.616312739	15.38275232	5.566891171
TNR	1.517341456	0	0.09584	23.7852567	11.52233524	4.851781
SAPCD2	0.158331053	0	0	0.116376087	1.268421048	3.903933286
PER2	318.8002904	300.0176567	435.870484	283.0980493	146.4267001	206.2478518
BLM	0	0	0.134833143	1.204058304	26.31259123	1.087150314
MMP16	0.59989207	2.08073085	0.122645929	127.5517371	98.67037192	22.2394244
RAB31	321.6392296	14.19617555	538.3348164	16.51734822	43.26113402	12.17424483
OLIG1	17.05992353	40.3381282	10.29253336	0.196413391	38.2254185	386.8798211
MEGF11	3.946752561	1.0279576	0	0.147391174	34.75723289	5.796136629
LUZP2	101.2184585	0.02849365	0.309613643	64.34411483	110.7597358	52.94203689
CCDC50	55.1039077	97.719214	21.39857729	49.93971739	48.56499425	25.93581271
CRISPLD2	0.451695193	982.7281374	12.20658214	1.737808	4.372348552	0.090342257
CREB5	3.216264754	81.48623165	4.7860855	66.76917439	20.67039762	459.3765226
APOD	22.17166182	7061.317219	258.240008	88.52822035	246.3951237	2880.836614
COL11A1	162.3253681	10.54078635	0	79.66814543	167.8960433	2.544167657
MKLN1	298.5090538	79.49194575	36.24602529	108.2449867	89.78566791	143.4926267
IL1RAP	0.148691614	0.1299308	440.1139608	44.54946735	24.91973404	11.50424106
CRY1	21.59435456	213.2150708	195.1858181	19.88220135	24.58537387	84.67404911
ITGB8	212.9216378	5.28026005	0.321626071	114.0948373	62.44351237	611.160245
SULF2	0.63424014	117.2991797	52.27729693	40.18106661	40.50166869	10.96545131
ETV1	27.47046961	2.20639025	0.767011786	78.91720387	22.0933209	6.004645743
CA10	5.117122368	0.2581815	0.333900071	78.90517878	22.99979013	29.78481037
TSC22D1	346.5040092	1553.421159	178.6009147	652.2199367	623.3948991	183.6725907
KCNJ16	74.32312128	0	0	0.331721435	3.040907162	0.122116714
COL9A1	8.752613474	0.6674943	0	0.526764043	12.46542161	4.267334371
SLC35F1	333.7828415	100.4043858	0.730038143	580.5164562	762.8359994	47.53456017
SCD5	1127.201602	32.74632085	2.838765	759.4259139	409.8601069	1406.506862
PELI1	1.138383772	716.0897586	548.2045022	126.4120289	80.89598257	168.5815501
PLEKHH2	76.13574423	27.0410899	0	8.08235	5.006812057	89.69514374
HMGCS1	715.9357344	679.6949015	444.3543826	331.9296671	481.0124026	952.7391089
DSEL	8.043373368	38.2840707	21.98082893	32.14198522	61.42308734	239.9398545
LIMA1	34.97689379	137.4632078	1.250556714	75.64319674	53.98975175	134.1407756
MYT1	0.458885158	0.67610195	0.8440705	0	30.48137406	1.6330204
SKIL	142.8746784	240.9505685	486.5590924	192.8878059	197.3182598	424.608893
IDI1	1227.923713	765.8663455	142.9531965	226.1593134	419.0948808	1211.895688
EPN2	32.23053509	31.05309145	3.911485643	7.632941261	23.22032046	22.69068797
CNN3	1231.959226	616.598784	8.5932175	178.5841958	146.2904931	362.0354428
SEZ6L	6.855401053	4.59534325	0.415507643	144.1240838	220.41943	11.9727968
GRIA4	33.63994628	4.39773865	0.212861857	129.0902018	192.76204	42.75432474
DSCAM	0.467391246	0	0.145239214	59.76641748	70.53396863	4.416611543
LAPTM5	0.232561649	0	1684.059481	0.057156043	28.34053007	30.7723634
ITGAX	1.925553	0	1676.973487	0	17.46180984	0.066458314
C3	0.060352544	0	1906.353716	0.107621	4.235048486	0.683182371
CD74	12.71374198	318.1938324	9275.551495	1.713953609	109.7288487	1.109120714
ADAM28	0.094996035	0	535.0813474	0.087505435	1.903804971	2.660471457
ADORA3	15.75734214	3.39224695	636.6114042	0	3.195467219	112.5588375
B4GALT1	20.89237798	350.9170403	492.2405086	9.09703087	14.51179659	0.103198914
CD53	13.21365425	0	4287.653271	46.664864	4.172591771	0.7490248
OLR1	0.113161807	0	8679.817908	28.96009283	18.97513912	0.133808971
PLEK	14.62384442	0.34668305	4705.997016	2.364335696	26.00701553	0.532806343
PTPRC	0.168388649	0	770.2589488	0.127460435	5.037415638	0.219671257
SRGN	21.65656356	3181.083672	14668.88425	2.985502087	73.78817337	2.393195743
KCTD12	3.135045596	130.2665033	953.5482381	14.9535287	101.8774712	1.281257771
A2M	13.79032826	1223.190171	3253.316501	0.706113087	29.36281139	7.474014514
CD83	72.14256946	1182.012254	6987.465726	117.0584033	49.50280035	0.919273086
SERPINB9	331.5967992	270.2022075	2581.074917	76.90779291	272.6088312	51.21838323
SPP1	54.7797556	332.2598551	25242.1558	162.8257443	293.9109284	7127.765593
MSR1	0.601719474	0	2108.627692	0.078980174	13.05990718	0.153216686
CTSS	0	68.82389335	264.7311536	16.94039839	22.49846686	1.307393657
HAVCR2	10.75159833	0	1913.909048	0.485231565	19.67509121	2.742548657
S100A11	0	723.296305	2936.835317	0	25.85085476	1.442581857
LPCAT2	0.114236474	5.02952025	679.1045356	2.462100391	9.709621257	9.490332171
ETS2	6.596450789	185.2148354	1082.393272	56.70121113	16.46446443	0.480262971
SOCS6	14.05667802	1.62844575	991.7615991	2.985463565	32.26906813	31.14544814
IL13RA1	6.957433386	137.4570557	670.2065903	0	2.932450133	5.683985514
ST6GAL1	2.223678404	247.0193385	758.0433243	4.062535435	8.991644343	0.184958514
SLCO2B1	0.055201561	46.8975495	127.7918197	3.650482826	1.345158638	0.083672514
SGK1	9.400381368	467.7512172	2511.166755	58.78845122	90.47831027	691.112886
ZFP36L2	272.5177391	1349.479719	2818.43385	10.47757904	65.93506503	263.5727975
PABPC3	20.64945318	69.12290035	184.5342898	12.40538687	26.09554129	16.49565257
CSF1R	1.512752614	0	866.8290167	0.401956435	8.650697305	3.5615034
CD4	16.35821953	156.2469886	385.0792152	0	0.845360581	0.128425343
ELF1	11.82386779	283.5923675	1290.133685	0.52063687	14.60473525	164.4068185
MSN	44.4274927	324.7958527	272.6719512	1.911938304	7.784039324	37.03611406
CMTM6	82.15621347	30.909344	1569.394475	26.69997339	64.06098135	5.416626086
RNASET2	3.342623351	0.95644165	124.7497395	14.09686309	35.86884277	0.0282412
SP100	0.050965193	127.1339633	117.3916214	0.064002	2.579697248	0.738254286
CTSB	248.6917031	10.56073395	1367.597009	229.4472974	208.0145919	50.55928977
ZCCHC6	58.54994358	49.9007014	919.9609435	50.30335791	43.60234406	62.1075574
KLHL6	0.228094035	0	54.81810307	0.081404652	0.233696543	0.051740143
RPL30	58.12695621	409.3839097	504.5840198	85.95299622	126.976515	228.4934037
NEDD9	23.33519746	179.5859556	503.6882424	11.69028783	1.386748467	0.550806429
IRAK2	11.51724995	5.7126871	838.2808003	0	14.4618171	5.170357657
DUSP6	218.1593187	477.6014204	2438.615517	333.1220171	89.0573801	29.21903717
FCGRT	27.51102542	35.625229	290.2186733	2.256188391	5.887439352	0.395279714
EPB41L2	42.92718221	37.93458945	404.0553842	47.3225577	18.53886704	69.32517691
REL	19.93876707	97.52757385	181.2226688	6.256660826	13.67404734	2.9148454
GPX1	58.78467812	165.3691812	1392.287381	95.76540861	171.9380655	30.49992191
CXCL16	25.97290347	0	264.8948644	0	4.615770914	0.424477343
GBP2	1.302192263	109.6377643	504.4440291	2.732837652	0.975011495	0.169371629
B2M	592.5318671	12585.53127	8494.181535	306.2763695	635.2940611	1486.923152
APOLD1	2.63846293	2511.110675	0.170812714	0.150972	0.747801162	2.764087571
CEBPD	55.30442119	425.48586	40.93070021	21.74910491	4.499100019	0.081089486
LGALS1	286.0879741	1736.294969	73.50076843	216.1198194	172.7982216	29.74126994
ITIH5	0	114.3608061	0	1.572511304	0.208249676	0.058393286
TACC1	240.2002099	1199.161788	320.4533294	223.7685135	103.1654517	156.5007508
NFKBIA	484.9187379	2562.677986	652.0916131	82.54331526	115.7193104	168.663747
PTRF	0.031001246	343.302383	0	0.420626826	0.657285552	25.42841017
CALD1	38.59058675	354.6067625	0	49.40484974	41.85547506	125.0540695
ARHGAP29	20.69900809	144.7901594	0	2.876351522	9.919680505	0.011376771
VIM	234.1155478	1173.246238	5.504285357	10.53273822	10.65806174	0.291147057
ZFP36	402.7016319	2079.144872	637.9690069	18.61433117	52.55432942	155.6032281
MSX1	25.20697028	609.9736534	180.8257825	0.356688783	5.957213105	12.83810617
KLF6	56.31958647	1476.892507	1115.119125	110.6678068	75.00478391	39.06241271
SPARC	13.89517996	1387.461017	0	7.269776043	52.55762361	338.7039823
ZFP36L1	204.4699301	375.4875254	268.5140681	9.188242913	4.86852339	0.683989657
FN1	24.59055882	451.9328884	0.081560143	14.83245639	27.4596912	16.99851649
NR4A1	68.57539584	419.9884908	18.51156993	97.69700787	30.27981374	86.28816417
RPLP1	138.3535286	626.615665	451.2735511	167.239346	186.3779314	184.4970981
CDKN1A	0.853386667	533.3426947	285.6603139	41.66938017	39.53240719	14.17637243
RPS6	174.6353489	1413.535687	1888.170967	317.4576954	293.6081812	446.7857856
ANXA2	1.259219614	147.60205	1.046950429	0.045706348	5.922606619	0.093789571
H3F3C	29.4883453	317.85152	111.0342916	54.67478913	75.38382342	140.8503051
AHNAK	36.54264844	69.0434592	0	1.394599565	2.483272867	0.047663971
EMP1	24.16464786	1107.528005	0	1.684160565	1.47854139	5.1438498
MCL1	179.4249355	860.9289275	771.7522637	51.8680847	86.40921627	74.07079891
KLF10	38.30101767	648.2566862	298.2898932	189.1990677	44.42792601	6.599270629
LHFP	196.7366019	1483.147176	0.565992857	119.1457367	158.269306	8.778182
ATF3	7.805076263	572.2025023	179.6679253	3.248333478	10.73399069	36.67774191
BHLHE40	167.7876014	486.7614678	3.703802286	54.03943804	33.17803506	0.2312588
MAFF	49.92695654	237.917954	41.84381543	0	7.512842143	36.02246269
MYL6	171.310483	1103.646179	332.5640011	185.8811962	301.0922086	180.7632025
RPL34	44.96254019	197.9025119	252.9039611	82.53871152	76.69331065	40.73949714
MIDN	33.81530054	83.81748105	26.85625036	14.85588865	10.67807819	47.27063823
MIR22HG	58.51340744	561.6657313	447.6449186	10.01396991	78.53890079	12.78982443
RPL37	8.314986035	53.27370895	62.0794855	31.14449683	16.53315975	9.774765771
VAMP5	75.05269018	914.5719472	54.45166957	0	2.361967	1.391750286
EPAS1	19.84690223	398.0180775	0.102480857	2.097642652	2.439378324	0.151552171
RPS20	68.90092928	376.891837	289.5712008	122.306221	115.5819512	172.4248369
UACA	43.73748539	213.5935764	0.174064214	1.499338957	0.691536257	67.0677528
DDX3Y	348.8866856	900.7771928	484.9091092	48.94610926	40.65869852	330.0591913
INTS6	25.95052665	194.5948464	2.267776643	57.07526726	27.60830838	65.68822346
IQGAP1	137.0782258	253.1337018	70.87655193	31.49523843	47.6806726	189.4391199
GSTP1	258.0299692	1252.436617	346.7306737	133.3482748	236.1458112	273.1793759
RND3	17.56718195	1782.120931	167.0888456	34.46734204	371.1653333	0.088508886
DCN	88.73563232	2152.033007	146.4039558	28.73351443	121.1666527	8.731016886
ATF4	151.2802161	1331.838787	514.6680486	142.3962521	159.367613	336.8070804
RPS29	23.34427449	86.85805435	67.21957886	41.05384078	36.70484361	19.18471869
IFITM2	144.8334287	699.9420841	38.01504514	0	8.472821305	0
TPM1	24.77171253	339.0303706	0	41.5826867	62.29148402	2.706228629
ALDH1L1	83.97612879	0	0.144151643	0.169941826	0.194624133	0.228113057
EYA1	74.10801333	4.13156935	0	0	27.89627895	1.273675143
NWD1	46.27140793	0.3053334	0	7.01468287	0.62884541	0.2777894
HGF	32.35965046	0.12913425	10.74100036	0.51290513	7.519811438	0.025155314
GFAP	359.27818	1.50116395	0.203285643	4.498446565	1.226375924	0.351933543
ITGB4	44.94736319	0	0	0	1.022787829	0.030306686
PPP1R3C	922.6647336	443.9501153	0	15.01587778	46.421438	24.75998754
RNF43	26.3219774	4.7784667	0	0.180067391	2.500088352	0
SLC14A1	184.5276751	4.801006	0	2.449339913	2.244061771	0.266744371
COL16A1	58.06258598	2.1370439	0	34.11215578	22.08080804	18.1109634
ABO	6.218639947	1.6313982	0	0.491786174	0.139017752	0.099915286
ABCC9	104.2095892	42.9260366	0	2.586767565	0.199204867	0.130300914
GABRG1	385.9431635	2.70566785	0	157.2787231	50.81255121	0.219331886
ITGA7	163.6228481	3.12349685	0	0.745375696	12.42520274	0.035369257
CLTCL1	27.23042886	0.1605137	0	0.470081435	12.48510024	2.478304629
DCHS2	39.24736763	0.2633827	0	0.043292826	7.1291292	0.461179
RGS9	26.1340737	0.46366025	0	0.638322087	3.409834933	0.064951143
SLC30A10	142.9736398	1.87331635	0	0.224454652	17.62120056	0
GRM3	894.1785094	14.72444865	0	124.6520307	33.49568653	471.7760927
NLGN4Y	11.72048484	42.59494575	1.149655	4.09283187	27.733971	1.753455257
JAG1	12.16876319	224.0072943	92.63918507	21.29157926	45.69231465	2.389791514
KANK2	2.425211684	32.6823883	13.28150593	4.918414087	19.9228215	3.428528571
NR4A2	132.428347	737.9620843	614.4210712	217.3396339	3.710209257	257.0374881
RRBP1	9.078744298	46.6455369	33.40699464	12.92954065	3.354889971	34.56347511
OLFML2B	0	62.4048085	32.96775029	7.302124261	0.078598248	16.86521229
HPGD	0.023234754	3.90770785	0.223764929	0	1.2098286	0
DSP	0.089172263	60.5136896	0	0.530746261	12.41092094	0.041192171
AOX1	0.015391316	79.10116735	0	0.07731387	7.014448419	1.963574457
ANKRD13A	3.092757386	78.68993735	0.975979929	16.53452478	52.34204136	64.2953928
PRRX1	0.853351474	104.8471075	0	0	1.847342619	0.477166686
ZFHX3	34.397701	126.6622585	100.4235422	7.494211304	11.10096714	16.11403634
FLT1	2.006661263	612.7077856	261.6193866	0.275245565	27.2307533	0.149554657
GNG11	14.84339811	322.3570934	0	0	2.506315943	0.044158571
PEAR1	0	112.6698111	0	0.080874	1.49248501	0
FERMT1	0.332188228	111.7273005	0	0	6.92274699	0.031694714
RCSD1	1.888805088	165.2120235	3.913497857	2.29238213	0.154164314	0.057102371
TGM2	0	156.3613618	0	0	0.126617571	0
EDN3	0	250.9579237	0	0.160466043	0.687489286	0
SDPR	0	1603.076232	0	0	0.136499152	0
FOXC1	0	175.9635171	0	0.171067217	0.882795619	0.049275286
IFI27	2.443594632	917.8853166	0	0.423020826	0.336956686	0
ESAM	0	74.1860734	0	0.143819478	0.447432362	0.139320543
GPR116	0.033254439	339.4815859	0	12.85078126	0.334233333	0
ANXA1	0	678.941324	0	35.7145747	1.796923105	0.372892371
MYH11	0.274238158	519.8412095	24.29105071	2.388354435	9.317718	7.474996371
ITGA1	0	60.72807905	0.059939286	0	0.324958486	0.017586514
RGS5	17.348523	1756.753045	0.870051929	15.77252335	209.9156845	12.76197326
ZNF703	0.544833649	4.8442047	0	0	0.15397881	0
CCDC88C	13.83282918	35.15686985	0	1.717017739	1.227044419	0.014213171
ST8SIA4	19.87703354	15.5886101	304.3805283	3.088186087	39.74303251	0.149805629
KIAA0226L	50.59985325	0	92.522032	3.077231	11.35021359	1.7064204
CD14	0	0	1245.033292	8.236633043	18.6079886	0.104025
RGS10	0.079951807	0	1460.443814	2.003217609	15.89593941	0.822817943
C3AR1	0	0.31450245	5424.961472	0	2.369397552	0.929745171
ALOX5AP	0.074478912	0	4156.96884	0.673587304	9.776595476	1.751706543
HLA-DRA	0	4.6564263	1515.967454	7.00942913	25.66859297	0.459822971
BCL2A1	4.123938386	0	4277.222931	0	27.56000484	0.585661886
DHRS9	0.102908754	0.0668093	3330.213277	0.049887739	1.082813762	0
LCP1	3.260113596	8.5941366	1053.690249	0	3.179635648	2.718021457
LRRC25	0.04913986	0	0.584767429	0	0.212885162	0
INPP5D	14.81582689	7.56737505	94.78013486	0.126585435	1.069468486	0.237140343
RPS6KA1	0	0	51.65727629	0.072951522	2.0627732	1.302540029
SYK	0.031720035	0	110.2917499	0	1.350506495	0.112969943
PARVG	0	0.38029635	82.3316165	1.293618087	0.778517667	0
SLC7A7	1.201584351	0	475.2655117	3.528752	11.70618734	0.195988686
DOCK8	0.413038982	12.18278585	136.0006717	1.795113913	1.977936476	0.8339694
HCLS1	0.016625386	0	209.0444425	9.598362304	8.34334299	0.468702514
HMHA1	0.019772965	0	19.3214225	0.077205739	0.271359562	0.027183771
CTSC	5.254453491	0.31753165	116.8096968	4.890427478	3.755512952	0.212342771
IFI16	35.83192654	501.1716642	1254.588336	0.091632609	22.1173841	73.71110451
KYNU	0	0	57.26351814	0	0.670356029	0.639059057
ITGB2	0	0	42.09086993	1.054897913	0.367473124	0
TBXAS1	0	0	126.2388299	0	0.103154952	0.0938564
TYROBP	0	0	866.3503979	0	19.61446994	0.216307743
CD86	0	0	1068.685299	22.95627074	16.02856995	0.371886771
SIGLEC10	0.027456474	0	152.8156134	0	1.704901724	0.1551664
TRAF3IP3	0.238323737	0	12.01553543	1.15602687	3.11419001	0.022779943
RGS18	0	0	33.16622907	0	3.084344124	0.930698343
CYTL1	0	0	226.4209226	0	4.547857457	0.2119594
BLNK	0.448481386	0	890.7516984	4.949889043	6.326573343	3.290925286
DOCK2	0	0	25.9889065	0	0.333536171	0.116704514
SLC2A5	5.088164281	0.0848171	262.1856629	0	0.460487324	0.7728568
AOAH	0	0	199.8785537	0	11.32080967	0.652275343
ALOX5	0	0	48.99910086	0	8.289667371	0.106480943
RBM47	0.133455281	0	60.98687829	0	2.4626708	0.036534257
LAIR1	0.10357314	0	19.13876529	0	0.105527971	0.137678
BTK	0.047412	3.32340755	49.90262707	0.752588261	10.28826271	8.718935286
LGALS9	1.856567596	2.924801	4.277650071	0	2.774419752	0
CSF3R	0	0	116.690793	0.075741913	0.0427492	0.027119629
SUSD3	0	0	72.59718286	0	0.815336448	0
FCER1G	13.112726	0	2203.762892	0	37.96756828	1.017588857
LST1	0	0	0.655589714	0	0	0
FCGR2A	0.360752404	14.7142182	221.2456959	0	14.29099867	13.58118114
MYO1F	1.399403614	0	47.23954986	0.244657652	0.312209933	0
WDFY4	0	0	13.79770214	0.097469174	0.429944781	0.014328886
PLXDC2	5.67186507	2.5707201	90.86206936	4.987140261	7.336042981	11.5778028
ARHGAP15	0.71712614	0	363.7093884	44.3636927	5.194480371	2.804588543
GRN	44.81255491	17.2176394	257.419501	30.15449365	24.86107749	3.9768496
SASH3	0	0	21.04954436	0	0.4590656	0
RHBDF2	0.219837404	0	30.51788371	0.710811783	5.441192943	0
TRIM38	0	74.52293405	120.6845065	0	0.256610533	0.367055429
HLA-DPB1	0.448166509	0	291.7275168	7.188741174	7.058531162	8.739975657
FGD2	0	0	27.57078643	0.062771826	0.848798	0.096484286
PLD4	0	0	14.49138271	0	0.6372094	0
IRF5	0.133389105	0	49.3476795	1.312871174	2.768562457	0.039477743
PTAFR	0	0.3963308	417.7476366	0.103081826	1.379173924	0
UCP2	0.129139947	4.3735225	255.4856655	0	18.25556472	11.99087614
ANKRD44	46.44609947	21.1206195	585.7975648	30.73210052	88.69460973	125.5074818
CD33	0	0	12.77063057	0	0	0
ITGAM	2.777712474	0	245.4791777	0.426344087	1.806615057	0.075055686
TLR7	0.016255158	0	583.2382422	8.081900261	0.123880838	6.522055057
HLA-E	0	0.62646335	0.882529643	0	0.022313781	0.136038114
LILRB1	0	0	84.17074693	0	0.91507441	0.085438914
BIN2	0.036460456	0	5.090190214	0.098038739	0.186050952	0.575559
MS4A6A	0	0	54.9231415	0	0.137300876	0
SH3TC1	0.015477842	0	28.41377093	0	0.510162886	0
SAMSN1	0.196902825	0	1140.56914	0	8.553489829	0
LTBR	1.773836474	2.213122	6.293827643	0.071081	0.145286019	0.689073114
ATP8B4	0.027048439	0	45.141291	0.168668826	5.879124162	0.021911514
HCST	52.09235454	0	862.9767601	0	6.759960457	0
SIGLEC8	0	0	102.3379064	0	0.432883962	0
SLC1A5	0.361292702	62.47186555	84.26325421	0	1.101776848	0
IL16	0	6.7051949	58.35949657	2.90233513	5.263133971	0.031246686
CYTH4	0	0	6.970454571	0	2.248095352	1.858417543
FAM105A	0.144910877	95.1994002	672.1541875	4.995841043	14.22411064	0.193002971
HLA-DMA	0.088151772	0.36970235	43.371691	0	0	0
ADPGK	7.210923772	0.07852095	46.60621471	25.26290626	14.22506655	30.41773709
LPAR5	0	0	112.5035846	0	0.336952657	0
GMFG	0	33.3144178	224.3077138	0.46893687	4.384104295	0
MKNK1	33.38235377	33.0903909	197.9275462	175.7235195	44.73096302	0.850334371
HCK	4.948339474	10.2377206	68.94698586	0	2.298224143	0
CD300A	0	0	635.1370681	0	10.9839973	0
SCIN	0	0	768.2914346	0.306578087	2.06972699	0.215015714
ARHGDIB	0	96.62922095	1692.242658	0	2.391123952	2.240051
LAT2	0	11.92621915	168.1437154	9.572881565	3.07002079	0
MOB1A	30.40830682	18.2486725	226.905538	20.61373565	3.786821714	4.151927571
RUNX1	0.162965368	17.18165595	162.1811962	0	0.706332362	0.038641543
PTPN6	0	6.25277325	423.1526842	3.170039304	3.460572314	0
TM6SF1	0.07486886	55.2550739	469.1796933	125.9580656	103.9489685	2.836409314
ADAP2	0.755018684	7.36833865	273.3044649	2.438916043	3.182853619	1.098670343
SNX29	23.79046095	16.7522001	116.0547336	5.805900696	16.83048839	34.76199774
EBI3	0	0	82.98334114	0	19.47874173	0
APBB1IP	1.360090649	0	315.6892169	0	5.239871543	0
CARD9	0.105037088	0	0.344685643	0	0.151407448	0
FYB	0	0	527.8175527	0	0.284893581	5.908689143
DTX2	0.065553895	0	27.0982655	8.767541435	5.678286324	1.303494629
CAPG	102.2781492	0.274565	345.0888509	0	1.931647819	0
MAN2B1	16.15348696	3.03963315	31.77207279	0.03482113	8.200391629	8.232586714
TLR1	0.066894193	0	1112.810598	0	5.62348599	0.115873657
IRF8	0	21.5634033	233.5275174	0	1.159713371	1.088486429
NFATC2	0.766304158	5.2043177	5.222940357	0	0.787960286	0
FOLR2	0.089682789	0	1881.47135	0	3.867915924	0.138650971
SLC9A9	80.19894819	0	241.8216294	27.95324926	44.81906974	225.13283
NINJ1	71.32856732	37.8899779	77.39587029	11.97229396	11.69182631	3.1495156
CASP4	0.017489123	17.28402875	42.21259564	0	0	0.108877257
DEF6	0	0	13.42530193	0	0.520159076	0
PABPC1	147.9050709	506.2676261	1247.890102	114.856435	175.4256926	149.8136804
SCAMP2	34.45831853	24.3525537	76.60730579	4.689070391	16.20807575	18.4217956
SLC50A1	52.50804611	46.778247	273.2570119	27.58588317	16.49236845	21.95189526
RAC2	0.02821693	0	0.488624143	0.176186522	0.174074162	0
IRAK1	26.70583018	10.5243707	66.53087029	29.15230287	5.654740067	0.945395343
TLR2	0.214289439	0	231.4610659	0.293806261	29.98933363	0
LYZ	10.81511088	0.14206445	580.1954153	0.258100391	1.020872295	0
DISP1	6.737586053	3.9742209	30.09938843	5.191741826	18.07695581	0.391540314
HLA-DRB1	0	0	1727.973432	0	3.050574229	0.319269543
ABI3	0	0	8.495160571	0	0.016363419	0
PIK3R5	0.037279772	0	61.11921064	0	0.321101095	0.056619286
PIK3CG	0	0	185.0284436	0	0.509066343	0
GPRIN3	0	0	60.25847957	3.294604043	18.74617778	0
IFNGR1	172.0203791	1566.895725	2468.955703	49.71215452	245.4917996	432.0236971
RHOG	21.19443216	7.3583033	2206.121085	0	3.103238229	356.3980524
CLEC7A	0.302866684	0	2180.821835	0	1.236945952	1.045937943
USP15	88.37580935	122.2755112	415.6620374	154.4654149	135.7734145	70.75003237
SELPLG	0.035209158	0	229.7790014	0.701269957	1.767282914	0
IL10RA	0	0.70144855	161.9634936	2.256155217	0.134664152	0.020608686
CREB3L2	35.74657984	39.3452627	66.49297729	2.846661913	5.6460666	34.8904892
HLA-C	38.0021366	68.4340276	115.7158048	7.691368826	16.72756706	0.866342371
SKAP2	17.43511189	8.71037715	618.6754354	105.2194788	43.19991863	18.00410123
CX3CR1	0	40.98504475	1472.046213	0	11.40038649	4.6699394
MS4A4A	0	0	348.2578341	0.820740609	0.527219819	0
RNF135	1.916793509	9.33260835	144.3933385	5.328391913	0.361709419	1.981072457
STXBP2	0	0	122.2608094	0.120392609	0.083145781	0
GIMAP4	0.058633035	200.2411483	402.0980821	0	0.402332971	4.822383714
ARRDC5	0	0	223.9891635	0	0.206521552	0
TMEM39A	125.5585654	7.72248385	302.2104529	53.92555061	57.9336353	31.94932586
FGD4	105.1285529	93.02162215	303.2946624	32.08223274	45.36786373	39.4635214
NCKAP1L	0	0	227.7627734	1.41978813	0.577247781	0.189452543
VSIG4	0	0	2033.220778	0	22.38001055	1.253045543
MAP4K1	0.334499228	2.0183409	15.6984955	0.185590348	4.910841838	0.049630943
LY86	0	0	414.6047499	5.670571565	25.05084355	0.938713543
TNFSF8	0	0	1403.726164	0	4.42998199	0
UBA7	29.85876919	23.38002515	125.2890089	0	0.680414171	0.099136686
ANKRD22	0.095361439	0	868.0521371	69.30171052	0.208998038	0
TMEM106A	12.34657116	5.1068631	40.01768279	0	0.9576202	0.059417343
SYTL3	64.64438416	0	85.52131857	4.822415348	17.55235432	0.151243686
TCIRG1	0	6.3652425	50.67652921	0	1.199631457	0.0402858
MNDA	0	36.5644772	277.4032938	0	9.940605714	1.545933914
SAT1	14713.73399	9330.560949	17772.0968	1067.764742	1459.132199	2092.488844
DOK3	0	0.23831315	22.630592	0.08903687	3.62713621	0.036634086
ITPR2	471.8190302	15.18693235	880.3730666	20.19703083	23.25811356	20.68027543
SERPINB1	25.68372402	5.05121675	75.94809186	37.02488965	8.991050124	40.80203177
GNB4	110.080802	59.8770049	628.1203065	89.26979704	85.28050504	13.59413663
ARPC1B	4.772908105	2.69371625	59.42466664	31.47251926	7.687079686	0.108238829
TMEM176B	138.4728882	467.0099511	587.5871811	0	3.925301629	14.58804689
ABCC4	0.298405386	0.7338511	261.439952	0	3.573355781	1.1328402
TAL1	0	5.2221023	345.2695362	0	0.230956848	0.103149914
ARHGAP25	2.429843842	0	495.717513	14.11434374	2.306878552	0.0414794
CTTNBP2NL	13.23688642	161.6317712	529.8371122	18.97680713	25.92487889	21.94816606
FAM72A	0	1.3472253	2.289287429	1.300440348	0.505846876	0
ZNF812	18.55294342	0	465.4732934	3.651566739	0.637637571	0.179006514
KIAA0247	9.517923	161.1533541	294.8195176	39.42119352	55.93147187	62.41725503
GAL3ST4	0.338927807	0	51.40690043	9.862252261	3.975123886	1.551831057
TLR3	7.935900684	5.24366165	11.9956725	0	0.915116629	0.040126257
ADCY7	2.493601123	1.3432104	6.764959214	0.662630217	4.075434438	0.297190057
HPGDS	0	0	423.1043283	0.302321783	0.62068521	0
PILRA	1.662188912	30.7021603	307.8993327	4.530540826	9.453765352	2.952198514
TET2	41.4252256	12.80450135	124.8998096	18.2471433	37.71501825	47.87158326
FERMT3	0	7.7046137	10.91759014	0.724434826	4.510407648	0
TNFRSF1A	12.67387074	27.51212615	33.62402079	3.584763478	0.483682752	1.279693371
LPXN	114.0367655	109.641891	276.1107198	45.81418796	19.74689068	69.44885637
MIS18BP1	4.962342474	118.6368676	123.517834	11.14760774	8.6492452	0.679178571
RASAL3	0	0	6.653738714	0	0.094158467	0
DAPP1	0.026093404	0	36.81322071	0.40043013	0.178696848	0
LYN	7.953872351	44.42542005	593.7075609	0	2.55236479	0.093331771
MTHFD2	3.139922754	62.8949323	752.308883	1.648629391	14.36918466	30.40331451
RHOH	0.028774684	0	219.6670353	0	7.093153924	0
TFEC	0.105098263	0	13.46327014	4.630869087	0.193928743	0.760912829
APOBEC3G	0.515160123	0.52887215	2.656184	0	1.879558429	0.056935914
ACPP	0	0	6.337501571	0	0.206109229	0.128117143
CPVL	7.665577614	6.7805725	132.7401245	5.472298522	5.4066014	0.532686029
CLEC9A	0	42.6591547	62.71336271	0	0.524592067	0.702438714
ARHGAP30	1.995132263	0	3.074896643	0	0.161565124	0.0375146
PSMB8	0.042209912	0	4.083293571	0	0	0
LY96	18.31624019	180.7114018	303.6029996	20.113368	18.4940914	0
PLK3	0	79.6545666	171.2046756	0.301786174	5.749961248	5.6903838
PLCB2	0.016145965	0	22.13519743	0.944615043	0.716476171	0.045047
BHLHE41	217.6480059	11.64545175	455.4754934	64.11911526	103.6925296	120.969919
SP140L	0.042985561	9.98301075	47.61021686	0.124495391	1.861014381	0
RUNX2	0	0	237.9094972	4.796204609	34.83919892	0
MPEG1	0.192257737	0	192.8444724	0.13889987	0.152250486	0
HLA-DQA1	0	0	0.107939929	0	0	0.025412886
APOC1	69.25704126	0.20357575	266.6334194	0.608054783	7.171127981	0
SLC11A1	0.696050807	0	43.86295386	0	0.745305219	0.329771571
STK4	10.26555061	21.81517955	438.2898866	113.3713793	39.77230349	41.60287903
IER3	0.285993456	12.76397595	38.83441729	6.691860174	1.096518981	0
TSPO	22.65550523	53.3136052	112.3590952	0	8.779688333	82.88310866
TMEM156	0.763525298	12.9018652	132.8558601	0.451731087	1.267492657	0
CD69	0	0	655.5344299	0.225353565	3.058072533	0
GLIPR1	4.780062789	9.82837155	201.9619946	41.25125496	41.72333811	9.175601686
NLRP3	0.047368263	0	513.7229636	14.85494161	23.9972486	0
SIPA1	2.492879719	0	28.4527545	0	0.014169971	0.747089543
NPC2	195.307238	255.9319239	604.6197303	19.36592704	32.33536409	124.4516911
BACH1	9.894805965	144.2032245	479.6872942	76.90740026	30.15029824	71.98444574
CMTM7	5.017602351	0	37.37873	0	0.806523029	1.316051429
LHFPL2	8.994188211	5.3913478	562.3938006	4.518579304	3.655097495	0.740620943
MYO7A	0.014491561	0	11.32738986	10.46589909	0.724703448	0.022252343
DENND3	4.629313456	33.22478315	35.036589	7.278707304	2.048021029	0
MGAT4A	19.99002846	18.5821895	120.3288719	51.57012135	68.28666316	5.788490571
HK2	0.405651509	11.9610802	36.802206	0.18050913	0.534620876	19.24840817
TPP1	466.29388	141.3186084	497.0943991	288.9852478	31.98923063	91.74321857
VAMP8	0	50.1498872	460.0908125	0	2.033189076	0.396345714
CMTM3	0.641682386	83.16732515	190.6534228	0	1.478418086	1.1803022
CPM	40.53067151	171.8955217	544.8462068	9.787559087	8.332285562	110.3191282
CISH	0	0	0.242974571	0	0.086219829	0
PLAUR	4.338816474	125.5135401	287.6666716	0	7.816773533	1.988046457
EHD4	10.06485781	47.5292633	55.93227736	0	5.910599095	0
SORL1	155.8083199	1.05198675	365.5452687	153.7368065	51.31584161	25.74084969
SLC25A37	133.4788381	22.11353775	192.7285928	81.17479839	51.76374411	29.87483506
DENND1C	0	0	106.918348	1.269850609	0.09088739	0
FBP1	0	0	123.6109953	3.723880435	0.840817857	0
IKZF1	0	0	108.5579651	0	0.149903952	0
TMX1	316.0526817	342.0750391	466.3298476	24.45474174	146.6635223	143.8630858
PQLC3	71.19044663	12.7541193	85.17160807	0.668722913	73.80005263	31.46835409
ENO3	55.21087646	34.3662888	92.88561707	0	0.232108029	2.280378457
RREB1	14.95061868	2.8363611	16.60009364	0.035759435	0.593304876	0.024643
SPTLC2	24.19538368	6.7224964	464.9375374	20.91421504	15.01244218	175.0133034
SPNS3	0	0	1.9628395	0	0.371087857	0.068255
P2RX4	1.207910737	2.14930205	465.0621741	11.51850683	8.267630648	7.349408171
ADPRH	3.011134912	19.8989474	27.23509329	0	0.437229705	0.921414629
PLVAP	0.39412986	0	41.69715236	0	2.712696876	0
TMEM71	0	64.5897117	418.2572398	0.145720391	2.848040067	0.089881114
EMB	0	0	259.319436	15.10364248	13.37001974	0.033595743
HIST2H2BF	22.7634563	34.36874405	35.97214164	9.098767087	4.153533476	1.085055686
FPR1	0	0	503.5176397	1.274304217	13.18575827	0
ARAP1	44.18412307	0.89191545	56.54124057	16.56126078	9.368301705	8.121959143
CNPY3	251.9972688	26.4265059	527.3959195	73.1737397	58.48117525	8.899887457
POU2F2	0	0	34.4478375	3.185406565	5.90949559	3.561097771
DHRS3	311.4738631	39.9640666	542.4238924	0	13.33948154	0.075242057
PAG1	29.31320339	204.0449784	278.8851514	50.27758883	16.69599412	50.68516523
EMR2	0.269650719	3.22389905	133.5694974	1.219170391	10.87537751	25.10565074
TYMP	0.039827579	0	0.225210857	0	0.086095371	0
TRIM14	1.259527105	0	29.22436679	4.033123348	5.820145971	0
RIN3	0	0	1.026894429	0	0.671969229	0
TGFBR1	54.56967647	126.261409	611.6409457	17.38882435	40.93500607	124.4034795
IL4I1	0	0	57.34214321	0	3.62822581	0
NFKBIZ	83.45048737	554.0889946	747.1459031	21.61037596	13.87501443	115.6924116
PIK3AP1	0	0.98460325	207.0192551	0.078586043	0.212324286	0
CASS4	0.053888351	0.4220748	54.96632307	0	0.070649076	0.536174514
CORO1A	0.028606439	5.34778275	40.160505	12.20817	6.90874241	0.9095384
RIN2	854.8648841	485.6765772	3448.002931	26.57686661	217.3892305	247.5648896
MYO9B	1.804577175	5.65272745	53.07172729	4.664005261	7.777864619	33.3250568
PTPRE	35.03258739	15.86783355	622.4725122	59.58183426	163.2892854	51.48999309
AKNA	0.706269895	0.0406593	56.69306343	2.020641739	4.024634381	2.997905343
CLECL1	0	0	1777.565353	0	0	0.622284829
CASP10	0	17.6221575	57.99718379	0	0.44577179	0
PTPRJ	20.93495958	5.20293435	68.78236436	27.84800139	18.27539126	37.55501703
GLDN	28.93611247	110.5067603	2498.916652	122.6401143	46.25827539	1105.187478
KBTBD12	2.217058667	0	14.11207136	7.734922783	6.869050781	1.184995771
CASP1	2.011597842	24.8298811	344.6204546	0	0.410417076	2.951827886
SHMT1	7.21626886	23.99299075	41.17985343	0	25.58414714	8.806569714
ACY3	0	0	103.1655636	0	7.455377114	0
NPL	91.34169389	3.2162358	323.6536837	6.44793987	16.18851544	34.633164
ABCB4	0.022939684	1.93937605	66.59489979	0.552569391	2.798127124	0.0317562
MB21D1	0	0	80.61648014	0	0	0
RAB20	0.066116018	0	16.17912829	0	0.407596133	0
ZNF562	127.5498484	6.06015425	281.6494592	56.73733617	61.36165829	84.32631089
WNT5A	3.52460486	0	81.23652514	1.573455913	64.26600557	0.942711143
MAML3	0.397130158	0.8911868	43.637726	1.338794435	8.547873638	1.216555514
PIGO	11.03788972	0.63755655	97.38247514	30.47426552	7.67613279	45.08522457
HAMP	0	0	45.53306793	1.227868087	0.04339819	0
SOAT1	39.20727135	55.5210144	698.4802375	24.77335783	34.49288297	11.12309609
CLEC2B	0	322.7182407	436.5250855	0	8.666604	0
HAUS8	1.877783175	0.1023466	26.04879107	3.167363435	7.204978171	2.070836971
LCP2	0.022854561	0.7831333	354.9500788	0	32.39783383	0.023489429
N4BP2	14.13932235	10.02679645	134.7238109	57.78490226	113.0572126	1.255084943
FMN1	0.013431421	0	28.12856714	6.156544217	6.499425686	0.035446029
TREML1	0	0	10.01102907	0	0.346355876	0
CYBA	0	0	11.58642386	0	0.34058579	0
BATF3	0	0	183.6653309	10.45539091	0.191214581	0
IRAK3	0.572610193	83.37186155	257.9226866	0.768280174	3.565007171	0.039222543
LAP3	275.8844578	336.6151185	411.9614911	69.72310113	61.74779414	274.7470969
FAM46A	40.56708207	294.2156781	1024.457191	9.010284609	92.13170209	5.189883371
ADAMTSL4	0.769247333	21.04873745	60.84746621	0	0.103478019	8.835963457
MAFB	22.87877093	47.23611895	700.4410165	33.33582961	106.9864061	5.998070686
PDPN	13.42365267	0	332.9981255	12.46868691	27.93280309	0
STK10	0.221912439	27.0307492	121.3201475	1.170271522	6.375128619	1.566965629
RAB39A	0	0	219.6327759	0	3.074956886	0
VMP1	67.67192507	702.13916	1047.984591	92.64770878	179.1424935	112.1482045
POGLUT1	121.2100731	37.4687489	235.0130508	117.4715684	131.0278185	153.0211058
BNIP2	37.77160018	76.67677	375.7967156	6.642951609	20.07432999	48.33688291
PGM2	56.44395425	62.92410365	155.2369812	20.7266647	29.10270984	0.153313943
MR1	43.29424123	12.691869	92.57744657	0.201127217	2.478133381	0.022948543
KCNN4	0	0	15.25253079	0	2.933879962	0.041016857
ZNF90	0	0	0.447099929	0.379532696	0.264812514	0.112515886
TEFM	20.79313405	136.1384617	206.6001542	40.44961891	53.70381755	81.27903666
SFMBT2	69.22259916	12.03508395	167.4871824	79.50610283	14.36603708	7.196514714
MS4A14	0	0	772.644739	0	0.724530038	0
EML4	142.4511743	289.9521306	351.4715436	69.62242209	80.26228112	47.26747514
GIMAP2	1.718406421	0	27.81031743	0	0.54748101	0
CD300C	0	0	482.5404865	8.814074739	9.859979257	0
PRDM1	3.697957667	211.6332837	339.5252963	4.581066	32.42906948	0.064183771
CHCHD7	2.565137632	22.7007908	263.0251676	11.89708926	30.0969763	4.984165086
PTBP3	40.35962805	27.12690105	104.9339211	58.05992878	64.85444307	8.288907857
SLC2A9	0.519793807	2.90493005	39.81285479	1.181089217	0.62050279	0.034549457
RCBTB2	61.88748419	2.4760389	538.0359067	128.4406682	28.96848435	85.23951866
VENTX	0.039225246	0	9.308236429	0	0.467334638	0.7861294
LIPA	172.7538228	74.55350585	1718.816864	69.70416278	26.8838095	937.9240351
RPS19	74.90738011	395.463118	771.3262623	121.513715	160.591807	119.4055178
CH25H	67.43508205	1414.536125	4973.818938	83.09515204	9.98455679	6.8529116
CYSLTR1	0	50.13564175	54.13633936	0	1.38445559	0.114413857
DOCK11	17.48053446	28.16955275	108.2008829	15.5949013	103.893848	25.04591849
PTPN7	2.472927772	0	4.004800786	0	0.711563657	0
CYTIP	0	0	79.75419171	0	0.227981657	0
CD274	1.433209614	10.8736538	31.68419057	0.43742	9.897228543	0.8571274
SH2B3	42.22197842	9.9981977	1295.92869	56.61600043	28.40401387	35.82380577
FCAR	0	0.4855907	38.71216957	0.265288087	0.7814808	0.800033086
ACCS	12.05429675	0	13.6446105	0.076571304	2.263263895	5.0696436
FPR3	0	1.03991525	43.75730779	0.230231348	0.194356267	0
HLA-DRB5	0	0	5.212444786	0	0.052685314	0
MED12L	74.30329574	0.25638335	279.5678962	30.63994887	40.52713188	3.890643629
GDAP2	53.89918753	9.447292	131.9029399	35.4510977	22.0241797	46.65177217
FAM175A	10.05385216	1.1425562	209.2888613	9.455575652	15.0268212	14.96061263
GIMAP8	0.027073754	24.4888742	185.4303354	0	0.316029476	0
PSTPIP2	1.462064175	0.86688715	8.139883643	0	0.590300448	0
TNFRSF12A	1.895180298	30.74991625	117.7909361	0	0	0.263514371
FHOD1	1.396936193	0.4167875	17.96950464	1.684885522	0.285742638	0.156232771
RAB33B	64.16254828	36.73898275	252.7534788	190.15288	99.77660246	153.0462274
PTGER4	0.373790877	0	69.71475043	0	3.426328838	0.358055029
MYC	21.36249665	37.60040775	453.6042554	21.58772817	15.31352981	0
FGR	0.032149772	2.86558755	206.4742519	0	0.729236181	0
C5AR1	0.301019298	0.38379105	210.8392716	14.27356291	10.74904005	0
ZC3H12A	0.641732193	13.51040525	19.069595	0.204748565	0.456539476	1.206103686
CLEC4A	123.2166597	105.5392482	927.0387129	0.481649609	176.0790787	9.1936348
ID2	1472.046189	704.1064191	2208.291115	1288.057801	482.4301348	148.0780276
TNFRSF10B	1.925648737	253.759237	358.7574682	0.123730391	7.119000552	0
LMO1	0.791903123	0	49.869997	1.17868687	2.67130979	6.762068343
PGM5	0	21.9361143	74.98378943	0	0.127533724	0
CD55	10.31717972	191.6422868	535.6888709	24.51492491	61.6605547	204.2346081
OSCAR	0.49235786	0	12.68584364	1.756854478	0.675965619	0.094824143
RAD51B	6.833062158	1.1261314	12.29294643	0.031149565	6.942896743	3.723001629
VMO1	1.482002386	0	698.9770799	0	26.18981817	0
P4HA1	230.5220652	381.528891	388.134317	103.0159604	58.90190998	112.1795477
ZNF490	55.54038	25.61117185	450.4915611	40.96158587	42.66713444	28.51622523
CDK6	2.688056719	6.3034086	148.4243801	5.545817087	12.30073201	105.5282562
AGPAT9	0	0	382.921896	40.73124609	6.673976695	0.342130943
HSPA1A	2.792916386	3.2191733	10.66694971	3.617117696	5.031056914	3.034909943
ACSL1	35.80229539	23.95269585	965.0790615	59.12859717	31.18486929	260.7898831
PIM1	8.767832316	27.6173943	118.3625979	89.7366767	33.04719848	1.583834171
NFKBID	6.610174719	5.35827485	35.02133071	3.718757348	5.078263952	0
GNLY	0	5.5672327	19.07144514	0	1.750430181	0
EIF4EBP1	1.676150719	0	94.89790371	0	12.50953745	0
RNF144B	206.7360162	157.3625633	557.2243677	0.339878696	63.5955591	0.049542571
PSMG2	354.086712	6.22729755	765.0489713	190.9146047	176.9291916	150.2156811
ZNF85	51.56529486	0	466.4664879	6.812478783	43.23481859	0.039461743
