# Supplementary material for: Bayesian estimation of cell type–specific gene expression with prior derived from single-cell data
Source: Genome Res. 2021 Oct;31(10):1807–18. doi: 10.1101/gr.268722.120 (PMC8494232; doi:10.1101/gr.268722.120)
Supplement: Supplemental Material [file supp_gr.268722.120_Supplemental_Code.tar › MIND/man/est_frac.Rd]

% Generated by roxygen2: do not edit by hand
% Please edit documentation in R/deconv_em_func.r
\name{est_frac}
\alias{est_frac}
\title{Estimating cell type fractions with a signature matrix using non-negative least squares (NNLS)}
\usage{
est_frac(sig, bulk)
}
\arguments{
\item{sig}{signature matrix (marker gene x cell type).}

\item{bulk}{bulk data that need to be deconvolved (gene x tissue sample).}
}
\value{
A matrix containing the estimated cell type fractions (tissue sample x cell type). Row sums have been normalized to be 1 per sample.
}
\description{
It calls the nnls package to estimate cell type fractions of bulk data using a pre-estimated signature matrix. It is recommended to 
keep the row and column names of the input data.
}
