# Supplementary material for: Bayesian estimation of cell type–specific gene expression with prior derived from single-cell data
Source: Genome Res. 2021 Oct;31(10):1807–18. doi: 10.1101/gr.268722.120 (PMC8494232; doi:10.1101/gr.268722.120)
Supplement: Supplemental Material [file supp_gr.268722.120_Supplemental_Code.tar › MIND/man/example.Rd]

% Generated by roxygen2: do not edit by hand
% Please edit documentation in R/deconv_em_func.r
\docType{data}
\name{example}
\alias{example}
\title{A data example}
\value{
A list containing
\item{X}{bulk gene expression (gene x subject x measure).}
\item{W}{subject-specific cell type fraction (subject x measure x cell type).}
}
\description{
A data list for demonstration.
}
\examples{

data(example)

}
