# Supplementary material for: Bayesian estimation of cell type–specific gene expression with prior derived from single-cell data
Source: Genome Res. 2021 Oct;31(10):1807–18. doi: 10.1101/gr.268722.120 (PMC8494232; doi:10.1101/gr.268722.120)
Supplement: Supplemental Material [file supp_gr.268722.120_Supplemental_Code.tar › MIND/man/mind.Rd]

% Generated by roxygen2: do not edit by hand
% Please edit documentation in R/deconv_em_func.r
\name{mind}
\alias{mind}
\title{The Multi-measure INdividual Deconvolution (MIND) algorithm}
\usage{
mind(X, W, maxIter = 100, tol = 0.001, verbose = F, ncore = 4)
}
\arguments{
\item{X}{bulk gene expression (gene x subject x measure).}

\item{W}{subject-specific cell type fraction (subject x measure x cell type).}

\item{maxIter}{maximum number of iterations for the EM algorithm.}

\item{tol}{tolerance level of absolute relative change of the log-likelihood to stop the EM algorithm.}

\item{verbose}{logical, to print the detailed information for each iteration: iter (the iteration number), logLike_change, sigma2_e, mean(diag(Sigma_c))).}

\item{ncore}{number of cores to run in parallel}
}
\value{
A list containing the output of the EM deconvolution algorithm
\item{A}{the deconvolved cell-type-specific gene expression (gene x cell type x subject).}
\item{mu}{the estimated profile matrix (gene x cell type).}
\item{iter}{the number of iterations used in the EM algorithm.}
\item{Sigma_c}{the covariance matrix for the deconvolved cell-type-specific expression (cell type x cell type).}
\item{sigma2_e}{the error variance.}
\item{loglike}{the log-likelihood for each EM iteration.}
\item{var_A}{the posterior covariance matrix for A (vectorized covariance matrix by subject).}
}
\description{
It calculates the empirical Bayes estimates of subject- and cell-type-specific gene expression, via a computationally efficient EM algorithm.
}
\examples{

data(example)

deconv = mind(X = example$X, W = example$W, ncore = 2)

}
\references{
Wang, Jiebiao, Bernie Devlin, and Kathryn Roeder. "Using multiple measurements of tissue to estimate subject-and cell-type-specific gene 
expression." Bioinformatics 36.3 (2020): 782-788. https://doi.org/10.1093/bioinformatics/btz619
}
